# Supplementary material for: Maternal Iodine Status is Associated with Offspring Language Skills in Infancy and Toddlerhood
Source: Nutrients. 2018 Sep 9;10(9):1270. doi: 10.3390/nu10091270 (PMC6163597; doi:10.3390/nu10091270)
Supplement: Supplementary file 1 [file nutrients-10-01270-s001.zip]

Archive with 7 entries (7 files):
- Figure Captions for Supplementary Figures.pdf
- Figure S1.pdf
- Figure S2.pdf
- Figure S3.pdf
- Figure S4.pdf
- Method S1.pdf
- Table S1.pdf
